# Supplementary material for: Autologous HIV-1 Clade-B Nef Peptides Elicit Increased Frequency, Breadth and Function of CD8+ T-Cells Compared to Consensus Peptides
Source: PLoS One. 2012 Nov 19;7(11):e49562. doi: 10.1371/journal.pone.0049562 (PMC3501503; doi:10.1371/journal.pone.0049562)
Supplement: Table S1 — A summary of the viral load and T-cell counts in different time points for the two study subjects. (XLSX) [file pone.0049562.s004.xlsx]

## Sheet: Table S1
Patient	Days	Viral Load	CD4 absolute count	CD8 absolute count
#	(Post Infection)	(copies/ml)	(cell/ml)	(cell/ml)
039	71	46731	760	1590
	92	96126	857	1499
	448	156639	619	1434
	778	742290	350	1580
016	82	41023	938	1194
	155	14900	650	900
	372	8714	691	1122
	781	6160	916	1400
